# Supplementary material for: Reduced heparan sulfate levels in cerebrospinal fluid reflect brain neuron correction in Sanfilippo B mice
Source: J Clin Invest. 2025 Aug 28;135(22):e195268. doi: 10.1172/JCI195268 (PMC12618054; doi:10.1172/JCI195268)
Supplement: Supporting data values [file jci-135-195268-s164.xlsx]

## Sheet: Fig. 1A
-/-	+/-	-/- AAV7		-/-	+/-	-/- AAV7		-/-	+/-	-/- AAV7		-/-	+/-	-/- AAV7		-/-	+/-	-/- AAV7
Brain	Brain	Brain		Liver	Liver	Liver		Heart	Heart	Heart		Kidney	Kidney	Kidney		Serum	Serum	Serum
0	0.0199734	0		0	0.977112	2.63468		0	0.0438142	0.974387		0	0.600888	0		0	3.10367	0
0	0.0240891	0		0	0.904149	1.39845		0	0.034268	3.07503		0	0.668418	0		0	2.65867	0
0	0.027245	0		0	1.0769	5.32283		0	0.0471271	3.45982		0	0.630968	*4.22		0	5.48399	0
0	0.043877	0		0	0.752012	1.18863		0	0.0570677	2.02607		0	0.597485	0		0	3.79651	0
0	0.0349068	0		0	1.0296	1.77547		0	0.0443547	1.59013		0	0.635559	0		0	5.23601	0
0	0.112494	0		0	0.915002	1.55249		0	0.0435609	6.64288		0	0.347918	0		0	3.67046	0
0	0.154685	0		0	0.6795	2.92636		0	0.0470689	2.44547		0	0.448292	0		0	4.7464	0
0	0.168736	0		0	0.544634	0.916983		0	0.0613869	6.90666		0	0.483891	0		0	5.2084	0
0	0.118311	0		0	0.709546	2.77682		0	0.0307943	0.870241		0	0.312751	0		0	5.07032	0
0	0.128955	0		0	0.801505	2.55536		0	0.0433184	1.18843		0	0.313226	0		0	4.82292	0
		0				1.26569				5.13663				0				0
		0				3.23501				4.86191				0				0
														*outlier omitted

## Sheet: Fig. 1B
+/-	-/-	-/- AAV7
Serum	Serum	Serum
202.752	2010.58	299.808
258.021	2615.92	338.299
96.1845	2686.3	833.614
205.764	2854.56	928.259
262.285	2407.42	1063.02
149.51	972.167	898.602
130.566	2456.14	841.596
171.559	2314.37	820.483
136.288	2089.82	615.71
83.4532	1381.69	1260.33
		1292.57
		590.58

## Sheet: Fig. 1C
+/-	-/-	-/- AAV7
Brain	Brain	Brain
261.783	1602.57	2829.53
207.151	2698.92	2407.19
265.03	1694.41	1697.8
288.689	3466.86	3081.5
293.491	4080.47	3097.15
193.018	2773.11	2388.29
354.705	3083.01	2957.45
261.955	2569.48	3166.01
235.58	3930.06	2495.46
351.658	3269.74	2638.15
		1643.11
		1372.36

## Sheet: Fig. 1D
+/-	-/-	-/- AAV7
CSF	CSF	CSF
252.928	1901.18	710.145
115.882	1774.51	691.942
623.003	1264.28	4624.7
29.4047	5691.66	3809.2
N/A	N/A	2210.07
184.49	1953.24	906.776
33.6176	1844.5	799.844
N/A	1603.07	952.47
19.8929	4213.69	1457.44
N/A	4758.62	1737.74
		6063.11
		1029.32

## Sheet: Fig. 1E
-/-	+/-	-/- AAV9 High	-/- AAV9 Low		-/-	+/-	-/- AAV9 High	-/- AAV9 Low		-/-	+/-	-/- AAV9 High	-/- AAV9 Low		-/-	+/-	-/- AAV9 High	-/- AAV9 Low		-/-	+/-	-/- AAV9 High	-/- AAV9 Low
Brain	Brain	Brain	Brain		Liver	Liver	Liver	Liver		Heart	Heart	Heart	Heart		Kidney	Kidney	Kidney	Kidney		Serum	Serum	Serum	Serum
0	0.0852095	1.30154	1.79896		0	1.293	0.0184715	0.00265788		0	0.281174	0	0		0	0.511452	0.010688	0		0	4.67643	0	0
0	0.0849076	1.20149	1.97962		0	1.25452	0.0239199	0.00261235		0	0.274791	0	0		0	0.573906	0.0250123	0		0	5.06183	0	0
0	0.0826572	1.23801	1.54935		0	1.29652	0.0351997	0.00648629		0	0.274019	0.00290002	0.00211939		0	0.523403	0.0142033	0		0	4.06678	0	0
0	0.154036	1.53048	1.51557		0	1.39451	0.120324	0.00940237		0	0.278382	0.0242435	0		0	0.548673	0.12717	0		0	6.20907	0	0
0	0.161052	1.33381	1.6142		0	1.46247	0.0646654	0.010999		0	0.279702	0	0.00723782		0	0.539928	0.0351197	0		0	6.31939	0	0
0	0.137852	1.3086	1.40589		0	1.48884	0.042371	0.00461351		0	0.261026	0	0		0	0.525451	0.0188087	0		0	4.0919	0	0
0	0.143205	1.29056	1.64208		0	1.46419	0.0438302	0.0134666		0	0.249732	0	0.000685303		0	0.647054	0.0174313	0		0	6.07588	0	0
0		1.28134	1.54918		0		0.0323717	0.00819843		0		0	0		0		0.0247019	0		0		0	0
		1.50483					0.0144797					0					0.023153					0
		1.52586					0.015546					0					0.0320878					0
		1.51853					0.033078					0					0.0332553					0
		1.62346					0.0210249					0					0.0140493					0
		1.73934					0.0194205					0					0.0138301					0

## Sheet: Fig. 1F
+/-	-/-	-/- AAV9 High	-/- AAV9 Low
Serum	Serum	Serum	Serum
244.735	774.223	1338.72	1532.42
231.054	1137.69	1519.75	1485.3
253.049	1031.97	1532.26	1582.48
366.253	1389.18	1634.98	1380.08
345.157	1677.44	1682.86	1734.56
443.27	2514.67	1751.11	1504.97
305.314	2487.77	1563.99	1589.02
	1617.25	1517.32	779.182
		1666.73
		2324.67
		2278.58
		1718.41
		1381.24

## Sheet: Fig. 1G
+/-	-/-	-/- AAV9 High	-/- AAV9 Low
Brain	Brain	Brain	Brain
228.305	2337.59	272.547	334.766
164.838	2353.86	264.773	293.237
280.188	2528.9	208.441	324.401
195.49	2055.94	339.416	325.142
217.197	1701.71	306.031	272.324
210.769	2051.07	279.305	293.983
256.736	2224.57	282.498	253.396
	2204.19	296.118	301.88
		308.445
		229.855
		218.395
		226.999
		225.262

## Sheet: Fig. 1H
+/-	-/-	-/- AAV9 High	-/- AAV9 Low
CSF	CSF	CSF	CSF
37.4156	3285.56	405.263	108.612
82.9102	1235.59	N/A	1497.86
79.0028	1328.26	449.575	748.511
N/A	N/A	N/A	471.092
35.596	4278.53	N/A	600.775
N/A	3857.56	501.258	658.553
85.887	N/A	N/A	1115.07
	N/A	394.532	598.643
		412.921
		633.258
		N/A
		357.451
		N/A

## Sheet: SFig. 1B
-/-	-/-		-/- LV-NAGLU-LAMP1	-/- LV-NAGLU-LAMP1		-/-	-/-		-/- LV-NAGLU-LAMP1	-/- LV-NAGLU-LAMP1
NAGLU	NAGLU		NAGLU	NAGLU		β-hex	β-hex		β-hex	β-hex
Media	Cells		Media	Cells		Media	Cells		Media	Cells
0.42	0		0.44	2.84		1.06667e+06	1.88524e+07		1.40891e+06	9.14122e+06
0.63	0		0.65	3.22

## Sheet: SFig. 2A
-/-	+/-	-/- AAV7		-/-	+/-	-/- AAV7		-/-	+/-	-/- AAV7		-/-	+/-	-/- AAV7
Brain	Brain	Brain		Liver	Liver	Liver		Heart	Heart	Heart		Kidney	Kidney	Kidney
3956.27	1664.76	4838.4		1878.98	468.446	534.319		1909.97	157.365	722.735		4281.14	1572.09	4109.85
5835.2	1916.86	4026.15		1685.93	506.104	612.334		2618.36	143.905	610.6		5261.24	1588.29	3931.4
4636.07	1902.23	4240.77		1932.83	433.275	736.079		2514.55	131.11	468.857		5590.06	1474.19	4161.16
5659.07	1833.84	4616.98		2449.77	552.222	595.011		1631.12	133.138	643.425		5000.07	1285.56	4250.59
5095.45	1882.18	4512.35		1856.31	410.181	651.243		2384.72	130.454	684.191		5556.46	1426.67	4467.44
4481.03	1876.09	5097.24		3276.31	856.475	549.831		2099.1	182.701	661.019		2887.45	1410.76	4760.35
4759.98	2218.64	4551.1		3050.82	816.699	488.213		2154.78	137.023	711.171		2707.84	1303.26	4511.17
4501.86	2387.76	5238.31		3392.27	635.358	471.093		2074.08	150.828	619.932		2830.86	1216.08	4629.69
5109.62	2119.87	4571.76		3568.99	600.612	928.33		1985.42	146.237	934.42		3061.69	1184.02	2426.36
4618.92	2160.7	4778.69		3562.38	547.623	974.989		1948.46	151.363	871.13		3299.82	1286.62	2456.19
		5490.38				1081.02				729.346				2828.5
		5253.88				921.003				518.734				2195.2

[truncated: 2 more sheets: SFig. 2B, SFig. 4B]
